# Supplementary material for: Seroprevalence and effect of HBV and HCV co-infections on the immuno-virologic responses of adult HIV-infected persons on anti-retroviral therapy
Source: PLoS One. 2022 Nov 23;17(11):e0278037. doi: 10.1371/journal.pone.0278037 (PMC9683579; doi:10.1371/journal.pone.0278037)
Supplement: S1 Data — (XLS) [file pone.0278037.s001.xls]

## Sheet: Sheet1
AGE	SEX	CD4 VAL	HIV V LD	HEP B	HEP C
18	F	282	2704	NR	NR
22	F	173	244823	NR	NR
17	F	805	TND	NR	NR
58	F	718	TND	NR	NR
44	M	55	5153	NR	NR
32	F	341	26	NR	NR
54	M	301	712	NR	NR
45	M	758	47	NR	NR
46	F	708	TND	NR	NR
46	M	518	TND	NR	NR
45	M	68	<20	NR	NR
39	M	104	TND	NR	NR
51	M	53	7658	R	NR
40	F	451	TND	NR	NR
64	F	798	TND	NR	NR
50	M	362	TND	NR	NR
41	F	658	TND	R	NR
50	M	561	122	NR	NR
71	F	451	TND	NR	NR
55	F	1520	<20	NR	NR
47	M	514	47	NR	NR
43	M	612	1486	NR	NR
40	M	460	7180	NR	NR
47	F	183	88890	NR	NR
49	M	661	13856	NR	NR
49	M	793	<20	NR	NR
46	F	420	<20	NR	NR
50	M	316	194871	NR	NR
35	M	472	TND	NR	NR
42	F	569	TND	NR	NR
47	M	99	<20	NR	NR
37	M	131	<20	NR	NR
18	F	161	70797	NR	NR
39	F	402	423	NR	NR
60	F	969	TND	NR	NR
48	F	268	TND	NR	NR
31	F	467	<20	NR	NR
57	M	359	753	NR	NR
52	M	340	TND	NR	NR
56	M	154	100872	NR	NR
44	F	31	1401410	NR	NR
48	M	644	TND	NR	NR
62	M	358	TND	NR	NR
19	F	426	68334	NR	NR
18	M	549	TND	NR	NR
18	F	526	4067	NR	NR
18	F	557	TND	NR	NR
18	F	415	<20	NR	NR
18	F	526	TND	NR	NR
18	F	417	1797	NR	NR
48	F	89	55854	NR	NR
42	F	172	<20	NR	NR
45	M	163	942160	NR	NR
38	F	217	1246	NR	NR
57	F	269	TND	NR	NR
61	M	476	TND	NR	NR
25	F	332	<20	NR	NR
46	M	2	211819	NR	NR
41	F	2	147793	NR	NR
54	F	353	<20	R	NR
24	F	2	706228	NR	NR
25	M	265	74518	R	NR
45	F	328	<20	NR	NR
38	M	463	TND	NR	NR
42	F	1983	TND	NR	NR
35	F	373	TND	NR	NR
43	F	720	TND	NR	NR
27	M	490	TND	NR	NR
56	F	68	2971758	NR	NR
51	F	90	6511	R	NR
49	F	730	TND	NR	NR
40	F	102	7783	NR	NR
49	M	630	TND	NR	NR
26	F	496	TND	NR	NR
32	F	394	<20	NR	NR
48	M	351	TND	NR	NR
70	F	237	TND	NR	NR
40	M	355	TND	NR	NR
29	F	392	TND	R	NR
49	F	289	TND	NR	NR
36	F	540	885	NR	NR
27	F	531	<20	R	NR
39	F	573	68	NR	NR
31	F	60	19962	R	NR
39	F	177	<20	NR	NR
47	M	270	TND	NR	NR
55	M	266	<20	NR	NR
50	M	67	TND	R	NR
57	F	292	TND	NR	NR
36	F	102	66608	R	NR
46	M	287	<20	NR	NR
45	F	378	<20	NR	NR
54	M	247	TND	NR	NR
64	M	441	TND	NR	NR
36	F	509	<20	NR	NR
25	F	498	<20	NR	NR
23	F	412	93	NR	NR
25	F	30	7415557	NR	NR
46	F	131	142233	NR	NR
43	F	723	TND	NR	NR
47	F	622	<20	NR	NR
40	F	724	TND	NR	NR
46	F	246	92010	NR	NR
36	F	46	2372520	NR	NR
30	F	881	<20	NR	NR
18	F	285	42083	NR	NR
18	F	887	TND	NR	NR
18	M	448	130	NR	NR
18	M	312	TND	NR	NR
41	F	534	TND	NR	NR
14	F	762	2302	NR	NR
21	M	617	TND	NR	NR
44	F	268	TND	NR	NR
56	M	501	26	NR	NR
18	F	388	<20	NR	NR
52	M	226	138560	NR	NR
28	F	316	TND	NR	NR
63	M	355	TND	NR	NR
45	F	119	8020595	NR	NR
39	F	338	420	NR	NR
42	M	50	420830	R	NR
55	M	490	TND	NR	NR
52	F	705	230	NR	NR
56	M	214	TND	NR	NR
35	F	311	TND	NR	NR
61	F	518	23020	NR	NR
53	F	264	TND	NR	NR
43	F	463	TND	NR	NR
42	F	414	26	NR	NR
41	F	758	<20	NR	NR
34	F	59	1385600	NR	NR
31	F	227	TND	NR	NR
46	F	306	TND	NR	NR
36	F	407	8020095	NR	NR
66	M	549	92	NR	NR
52	F	615	988189	NR	NR
45	F	720	TND	NR	NR
51	F	436	<20	NR	NR
63	F	360	<20	NR	NR
32	F	240	<20	NR	NR
40	F	491	16525	NR	NR
29	F	520	47399	NR	NR
48	F	483	313186	NR	NR
32	F	730	1870	NR	NR
52	F	347	<20	NR	NR
61	F	450	47030	NR	NR
59	F	236	TND	NR	NR
30	F	335	<20	NR	NR
23	M	11	326589	NR	NR
52	M	40	TND	NR	NR
24	F	878	16195	NR	NR
27	M	21	TND	R	NR
42	F	416	TND	NR	NR
33	F	1077	TND	NR	NR
54	F	961	19836	NR	NR
40	F	340	87495	NR	NR
42	F	486	30	NR	NR
45	M	362	TND	R	NR
51	F	1196	408	NR	NR
52	F	275	1910	NR	NR
32	F	447	257	NR	NR
68	F	552	72	NR	NR
47	F	376	28	NR	NR
44	F	385	39	R	NR
56	M	80	1798941	NR	NR
49	F	571	28	NR	NR
27	F	467	<20	NR	NR
35	M	270	528759	NR	NR
48	F	417	141752	NR	NR
34	M	976	34	NR	NR
55	F	743	TND	NR	NR
53	F	55	929741	NR	NR
45	M	771	TND	NR	NR
39	F	259	TND	NR	NR
43	M	455	<20	NR	NR
52	F	658	TND	NR	NR
54	F	87	37263	NR	NR
53	F	300	<20	R	NR
54	F	1318	65	NR	NR
40	F	1191	TND	NR	NR
65	M	141	TND	NR	NR
56	F	10131	TND	NR	NR
48	M	514	<20	R	NR
46	F	798	TND	NR	NR
54	F	708	<20	NR	NR
62	F	517	<20	NR	NR
52	M	206	<20	NR	NR
37	F	362	TND	NR	NR
39	F	869	TND	NR	NR
49	F	514	126204	NR	NR
41	M	644	<20	NR	NR
39	M	340	TND	NR	NR
54	F	161	324827	NR	NR
52	M	31	281429	R	NR
34	M	526	TND	R	NR
32	F	268	84431	NR	NR
54	F	183	111	NR	NR
26	M	402	TND	NR	NR
55	F	101	271341	NR	NR
66	F	557	84013	NR	NR
44	M	448	19524	NR	NR
61	M	842	<20	NR	NR
62	F	879	TND	NR	NR
52	F	546	TND	NR	NR
29	F	621	TND	NR	NR
27	F	501	TND	NR	NR
47	F	890	<20	NR	NR
56	M	437	48	NR	NR
33	F	1010	TND	NR	NR
58	M	47	29	NR	NR
43	F	500	<20	NR	NR
45	F	349	<20	NR	NR
46	M	742	TND	NR	NR
55	F	173	<20	NR	NR
64	F	486	TND	NR	NR
53	M	376	TND	R	NR
48	F	198	TND	NR	NR
39	F	771	TND	NR	NR
45	F	282	<20	NR	NR
47	F	99	26	R	NR
41	M	131	419413	NR	NR
29	F	806	TND	R	NR
40	M	705	61750	NR	NR
55	M	697	<20	NR	NR
52	M	807	<20	NR	NR
31	F	30	86868	NR	NR
57	M	321	22	NR	NR
25	F	272	TND	NR	NR
54	F	806	TND	NR	NR
38	F	416	1949	NR	NR
42	F	340	<20	NR	NR
44	M	534	TND	NR	NR
44	F	40	4431	NR	NR
44	M	414	TND	NR	NR
36	F	615	41	NR	NR
35	M	80	56658	NR	NR
54	M	552	80	NR	NR
34	F	661	TND	NR	NR
54	F	354	<20	NR	NR
36	F	81	55473	NR	NR
45	F	728	39	NR	NR
56	F	592	<20	NR	NR
30	M	228	<20	NR	NR
34	F	222	3392	NR	NR
35	M	98	5605	NR	NR
34	F	337	TND	R	NR
31	F	424	<20	NR	NR
32	F	379	TND	NR	NR
36	F	411	TND	NR	NR
42	F	250	TND	NR	NR
36	F	321	<20	NR	NR
47	M	46	406149	NR	NR
52	M	155	51	NR	NR
58	F	67	180032	NR	NR
34	F	281	1579	NR	NR
64	M	89	454	NR	NR
54	F	634	TND	NR	NR
32	F	180	2206	NR	NR
43	F	290	TND	NR	NR
43	F	851	65	R	NR
41	F	344	1143	NR	NR
38	F	219	<20	NR	NR
40	F	451	<20	NR	NR
54	F	278	134	NR	NR
41	M	1248	TND	NR	NR
54	M	644	TND	NR	NR
54	M	597	TND	NR	NR
42	F	220	66072	NR	NR
18	M	19	781210	NR	NR
46	F	123	13980	NR	NR
45	F	544	TND	NR	NR
46	F	1099	TND	NR	NR
53	F	331	TND	NR	NR
45	M	631	TND	NR	NR
39	M	772	TND	NR	NR
57	M	351	TND	NR	NR
43	M	546	TND	NR	NR
18	M	678	TND	NR	NR
18	M	212	54020	NR	NR
38	F	361	746	NR	NR
43	F	841	TND	NR	NR
53	F	543	21	NR	R
38	F	901	<20	R	NR
30	F	320	TND	NR	NR
31	F	419	TND	NR	NR
51	M	661	TND	NR	NR
61	M	32	2457	NR	NR
40	F	361	<20	NR	NR
52	F	39	47626	NR	NR
44	F	451	454	NR	NR
43	F	192	457	NR	NR
33	F	325	<20	NR	NR
70	F	457	TND	NR	NR
40	F	31	50776	NR	NR
52	F	44	76847	NR	NR
42	M	240	654	NR	NR
52	M	809	TND	NR	NR
36	F	770	TND	NR	NR
28	F	324	2156	NR	NR
47	M	550	TND	NR	NR
64	M	292	2458	NR	NR
54	M	139	36987	NR	NR
47	F	393	<20	NR	NR
55	M	777	TND	NR	NR
63	M	235	5638	NR	NR
18	F	368	<20	NR	NR
32	F	626	TND	NR	NR
36	M	519	TND	NR	NR
48	F	204	2356	NR	NR
63	F	332	98	NR	NR
42	F	425	<20	NR	NR
37	F	40	31142	NR	NR
52	M	970	35	NR	NR
48	F	510	TND	NR	NR
46	F	178	<20	NR	NR
54	M	923	TND	NR	NR
49	F	402	843	NR	NR
44	M	96	2711	NR	NR
37	F	558	TND	NR	NR
50	M	226	34	NR	NR
47	F	843	<20	NR	NR
51	M	1248	TND	NR	NR
54	F	316	2226	NR	NR
61	M	289	<20	NR	NR
54	M	37	187542	NR	NR
62	F	12	348948	NR	NR
36	F	320	TND	NR	NR
24	F	755	TND	NR	NR
50	F	50	137320	NR	NR
28	F	963	TND	NR	NR
52	F	217	<20	NR	NR
32	F	411	TND	NR	NR
58	F	374	<20	NR	NR
36	F	601	TND	NR	NR
27	F	562	TND	NR	NR
46	F	190	1254	NR	NR
40	F	409	TND	NR	NR
67	F	339	<20	NR	NR
35	M	560	TND	NR	NR
22	F	883	TND	NR	NR
62	M	29	15612	NR	NR
41	M	451	<20	NR	NR
41	M	603	TND	NR	NR
52	F	721	TND	NR	NR
33	M	314	TND	R	NR
45	M	111	11689	NR	NR
61	M	231	91	NR	NR
55	F	69	1474	NR	NR
52	M	416	32	NR	NR
29	F	289	TND	NR	NR
28	F	526	TND	NR	NR
48	M	719	TND	NR	NR
41	F	266	36	NR	NR
38	F	20	709624	R	NR
49	F	104	TND	NR	NR
28	F	94	8169	NR	NR
48	F	644	273020	NR	NR
40	M	172	1198	NR	NR
36	F	277	36	NR	NR
53	F	657	496	NR	NR
39	F	827	287	NR	NR
36	F	1099	2355	NR	NR
38	F	597	103	NR	NR
50	F	741	78	NR	NR
55	F	753	521	NR	NR
46	F	640	TND	NR	NR
33	F	12	12584	NR	NR
20	M	331	143782	NR	NR
53	F	247	13375	NR	NR
52	M	400	1144	NR	NR
37	M	114	120065	NR	NR
40	F	173	181920	NR	NR
49	F	210	11837	NR	NR
38	F	476	TND	R	NR
23	F	94	591438	NR	NR
46	F	107	392694	NR	NR
44	F	278	174063	NR	NR
49	F	9	210086	R	NR
51	F	1157	TND	NR	NR
50	F	772	TND	NR	NR
52	M	857	<20	NR	NR
34	F	281	98	R	NR
52	M	67	1088	NR	NR
56	F	525	<20	NR	NR
48	M	349	TND	NR	NR
33	F	412	TND	NR	NR
48	M	540	TND	NR	NR
41	F	264	<20	NR	NR
44	M	203	<20	NR	NR
46	F	415	175	NR	NR
58	F	601	TND	NR	NR
53	F	374	TND	R	NR
50	F	431	57752	NR	NR
59	M	630	26	NR	NR
52	M	809	<20	R	NR
38	F	182	826	NR	NR
42	F	42	1248947	NR	NR
26	F	161	<20	NR	NR
24	F	726	465381	NR	NR
55	F	21	147009	NR	NR
49	M	398	136598	NR	NR
38	F	1121	1429	NR	NR
29	F	136	25490	NR	NR
60	M	499	21566	NR	NR
62	F	284	8810	R	NR
49	M	263	6852	NR	NR
57	M	779	3794	NR	NR
35	M	31	17667	R	NR
56	F	595	14037	NR	NR
53	M	808	25532	NR	NR
71	F	1149	21777	NR	NR
39	F	643	24603	NR	NR
41	F	1032	38	R	NR
62	F	119	<20	NR	NR
41	F	666	TND	R	NR
36	F	1271	TND	NR	NR
29	F	87	138	R	NR
43	M	12070	2508	NR	NR
33	M	421	131117	R	NR
55	M	268	<20	NR	NR
49	M	340	<20	NR	NR
45	F	1826	23849	NR	NR
33	M	549	TND	NR	NR
27	M	42	TND	NR	NR
51	F	428	7314	NR	NR
37	F	609	60768	NR	NR
40	F	916	9995	R	NR
63	M	139	TND	NR	NR
46	M	1029	77172	NR	NR
40	F	1005	8187	NR	NR
18	F	1469	70329	NR	NR
18	M	790	TND	NR	NR
41	M	695	7688	NR	NR
24	F	312	TND	R	NR
63	F	476	531	NR	NR
55	M	141	467	R	NR
41	M	1208	30	NR	NR
41	M	427	23	NR	NR
46	F	110	TND	NR	NR
48	F	141	TND	NR	NR
39	F	868	TND	NR	NR
43	F	76	15542	NR	NR
54	F	216	TND	NR	NR
47	F	539	37997	R	NR
46	F	1379	TND	NR	NR
54	M	320	52803	NR	NR
36	M	2013	TND	NR	NR
36	F	73	745478	NR	NR
30	F	319	182	R	NR
27	F	904	<20	NR	NR
55	F	1790	<20	NR	NR
69	M	811	<20	NR	NR
28	F	93	123276	NR	NR
40	F	1017	TND	NR	NR
42	M	934	<20	NR	NR
50	F	720	TND	NR	NR
36	F	118	12371	NR	NR
38	F	521	TND	NR	NR
65	M	49	114946	NR	NR
48	F	726	TND	NR	NR
40	F	451	TND	NR	NR
53	F	101	30759	NR	NR
50	F	883	TND	NR	NR
48	M	105	176192	NR	NR
28	F	341	161736	NR	NR
64	F	750	<20	NR	NR
50	F	641	<20	NR	NR
41	F	119	TND	NR	NR
24	F	347	TND	NR	NR
41	F	813	<20	NR	NR
40	F	641	<20	NR	NR
53	M	779	TND	NR	NR
38	F	821	TND	NR	NR
58	M	494	<20	NR	NR
58	F	860	TND	NR	NR
58	F	1140	TND	NR	NR
38	F	184	23859	NR	NR
66	F	1085	<20	NR	NR
55	M	911	<20	NR	NR
55	F	840	TND	NR	NR
20	F	350	2426	NR	NR
49	F	620	48025	NR	NR
53	F	537	10048	NR	NR
41	M	790	981	NR	NR
30	F	1125	TND	NR	NR
43	M	987	<20	NR	NR
49	F	220	253654	NR	NR
62	M	254	20060	NR	NR
29	F	589	890	NR	NR
55	F	741	TND	NR	NR
24	F	480	1235	NR	NR
36	F	300	5062	NR	NR
27	F	630	780	NR	NR
40	M	654	TND	NR	NR
65	M	201	154870	NR	NR
19	F	548	5408	NR	NR
38	F	980	TND	NR	NR
55	F	456	33040	NR	NR
57	M	380	76589	NR	NR
